# Supplementary material for: Wage gaps between US nurses with and without disabilities
Source: Health Aff Sch. 2026 Jun 27;4(7):qxag161. doi: 10.1093/haschl/qxag161 (PMC13370830; doi:10.1093/haschl/qxag161)
Supplement: qxag161_Supplementary_Data [file qxag161_supplementary_data.zip]

Archive with 2 entries (2 files):
- coi_disclosure_combined.docx
- FINAL_HA_Scholar_Supplementary_Material_Kakara_R&R_CLEAN.docx
